# Supplementary material for: Comparative performance of fully-automated and semi-automated artificial intelligence methods for the detection of clinically significant prostate cancer on MRI: a systematic review
Source: Insights Imaging. 2022 Mar 28;13:59. doi: 10.1186/s13244-022-01199-3 (PMC8960511; doi:10.1186/s13244-022-01199-3)
Supplement: Supplementary file 1 — Additional file 1. Master document summarising the review guidance and results of CLAIM, RQS, and QUADAS-2 assessment. [file 13244_2022_1199_MOESM1_ESM.xlsx]

## Sheet: QR list of studies
Covidence reference	Authors	Title	Quality Checklist	Reviewer team
#111 – Zhong 2018	Zhong, X; Cao, R; Shakeri, S; Scalzo, F; Lee, Y; Enzmann, DR; Wu, HH; Raman, SS; Sung, K	Deep transfer learning-based prostate cancer classification using 3 Tesla multi-parametric MRI.	CLAIM	NN
#142 – Zabihollahy 2019	Zabihollahy, F; Ukwatta, E; Krishna, S; Schieda, N	Fully automated localization of prostate peripheral zone tumors on apparent diffusion coefficient map MR images using an ensemble learning method.	CLAIM	LM
#143 – Aldoj 2019	Aldoj, N; Lukas, S; Dewey, M; Penzkofer, T	Semi-automatic classification of prostate cancer on multi-parametric MR imaging using a multi-channel 3D convolutional neural network.	CLAIM	NN
#150 – Schelb 2019	Schelb, P; Kohl, S; Radtke, JP; Wiesenfarth, M; Kickingereder, P; Bickelhaupt, S; Kuder, TA; Stenzinger, A; Hohenfellner, M; Schlemmer, HP; Maier-Hein, KH; Bonekamp, D	Classification of Cancer at Prostate MRI: Deep Learning versus Clinical PI-RADS Assessment.	CLAIM	LM
#181 – Sanyal 2020	Sanyal, J; Banerjee, I; Hahn, L; Rubin, D	An Automated Two-step Pipeline for Aggressive Prostate Lesion Detection from Multi-parametric MR Sequence.	CLAIM	NN
#193 – Deniffel 2020	Deniffel, D; Abraham, N; Namdar, K; Dong, X; Salinas, E; Milot, L; Khalvati, F; Haider, MA	Using decision curve analysis to benchmark performance of a magnetic resonance imaging-based deep learning model for prostate cancer risk assessment.	CLAIM	LM
#226 – Wang 2020	Wang, Y; Wang, M	Selecting proper combination of mpMRI sequences for prostate cancer classification using multi-input convolutional neuronal network.	CLAIM	NN
#259 – Cao 2021	Cao, R; Zhong, X; Afshari, S; Felker, E; Suvannarerg, V; Tubtawee, T; Vangala, S; Scalzo, F; Raman, S; Sung, K	Performance of Deep Learning and Genitourinary Radiologists in Detection of Prostate Cancer Using 3-T Multiparametric Magnetic Resonance Imaging.	CLAIM	NN
#273 – Seetharaman 2021	Seetharaman, A; Bhattacharya, I; Chen, LC; Kunder, CA; Shao, W; Soerensen, SJC; Wang, JB; Teslovich, NC; Fan, RE; Ghanouni, P; Brooks, JD; Too, KJ; Sonn, GA; Rusu, M	Automated detection of aggressive and indolent prostate cancer on magnetic resonance imaging.	CLAIM	LM
#299 – Giannini 2021	Giannini, V; Mazzetti, S; Cappello, G; Doronzio, VM; Vassallo, L; Russo, F; Giacobbe, A; Muto, G; Regge, D	Computer-Aided Diagnosis Improves the Detection of Clinically Significant Prostate Cancer on Multiparametric-MRI: A Multi-Observer Performance Study Involving Inexperienced Readers.	CLAIM	NN
#303 – Hiremath 2021	Hiremath, A; Shiradkar, R; Fu, P; Mahran, A; Rastinehad, AR; Tewari, A; Tirumani, SH; Purysko, A; Ponsky, L; Madabhushi, A	An integrated nomogram combining deep learning, Prostate Imaging-Reporting and Data System (PI-RADS) scoring, and clinical variables for identification of clinically significant prostate cancer on biparametric MRI: a retrospective multicentre study.	RQS	LM
#44 – SimonKohl 2017	Simon Kohl; David Bonekamp; Heinz-Peter Schlemmer; Kaneschka Yaqubi; Markus Hohenfellner; Boris Hadaschik; Jan-Philipp Radtke; Klaus Maier-Hein	Adversarial Networks for the Detection of Aggressive Prostate Cancer	CLAIM	NN
#57 – RuqianHao 2020	Ruqian Hao; Khashayar Namdar; Lin Liu; Masoom A. Haider; Farzad Khalvati	A Comprehensive Study of Data Augmentation Strategies for Prostate Cancer Detection in Diffusion-weighted MRI using Convolutional Neural Networks	CLAIM	LM
#71 – AlvaroFernandez-Quilez 2021	Alvaro Fernandez-Quilez; Trygve Eftestøl; Morten Goodwin; Svein Reidar Kjosavik; Ketil Oppedal	Self-transfer learning via patches: A prostate cancer triage approach based on bi-parametric MRI	CLAIM	NN
#102 – Bonekamp 2018	Bonekamp, D; Kohl, S; Wiesenfarth, M; Schelb, P; Radtke, JP; Götz, M; Kickingereder, P; Yaqubi, K; Hitthaler, B; Gählert, N; Kuder, TA; Deister, F; Freitag, M; Hohenfellner, M; Hadaschik, BA; Schlemmer, HP; Maier-Hein, KH	Radiomic Machine Learning for Characterization of Prostate Lesions with MRI: Comparison to ADC Values.	RQS	NN
#105 – Chen 2018	Chen, T; Li, M; Gu, Y; Zhang, Y; Yang, S; Wei, C; Wu, J; Li, X; Zhao, W; Shen, J	Prostate Cancer Differentiation and Aggressiveness: Assessment With a Radiomic-Based Model vs. PI-RADS v2.	RQS	LM
#123 – Kwon 2019	Kwon, D; Reis, IM; Breto, AL; Tschudi, Y; Gautney, N; Zavala-Romero, O; Lopez, C; Ford, JC; Punnen, S; Pollack, A; Stoyanova, R	Classification of suspicious lesions on prostate multiparametric MRI using machine learning.	RQS	LM
#129 – Min 2019	Min, X; Li, M; Dong, D; Feng, Z; Zhang, P; Ke, Z; You, H; Han, F; Ma, H; Tian, J; Wang, L	Multi-parametric MRI-based radiomics signature for discriminating between clinically significant and insignificant prostate cancer: Cross-validation of a machine learning method.	RQS	NN
#132 – Antonelli 2019	Antonelli, M; Johnston, EW; Dikaios, N; Cheung, KK; Sidhu, HS; Appayya, MB; Giganti, F; Simmons, LAM; Freeman, A; Allen, C; Ahmed, HU; Atkinson, D; Ourselin, S; Punwani, S	Machine learning classifiers can predict Gleason pattern 4 prostate cancer with greater accuracy than experienced radiologists.	RQS	LM
#137 – Toivonen 2019	Toivonen, J; Montoya Perez, I; Movahedi, P; Merisaari, H; Pesola, M; Taimen, P; Boström, PJ; Pohjankukka, J; Kiviniemi, A; Pahikkala, T; Aronen, HJ; Jambor, I	Radiomics and machine learning of multisequence multiparametric prostate MRI: Towards improved non-invasive prostate cancer characterization.	RQS	NN
#159 – Bleker 2019	Bleker, J; Kwee, TC; Dierckx, RAJO; de Jong, IJ; Huisman, H; Yakar, D	Multiparametric MRI and auto-fixed volume of interest-based radiomics signature for clinically significant peripheral zone prostate cancer.	RQS	NN
#161 – Yoo 2019	Yoo, S; Gujrathi, I; Haider, MA; Khalvati, F	Prostate Cancer Detection using Deep Convolutional Neural Networks.	RQS	LM
#167 – Li 2020	Li, M; Chen, T; Zhao, W; Wei, C; Li, X; Duan, S; Ji, L; Lu, Z; Shen, J	Radiomics prediction model for the improved diagnosis of clinically significant prostate cancer on biparametric MRI.	RQS	NN
#174 – Winkel 2020	Winkel, DJ; Breit, HC; Shi, B; Boll, DT; Seifert, HH; Wetterauer, C	Predicting clinically significant prostate cancer from quantitative image features including compressed sensing radial MRI of prostate perfusion using machine learning: comparison with PI-RADS v2 assessment scores.	RQS	LM
#197 – Woźnicki 2020	Woźnicki, P; Westhoff, N; Huber, T; Riffel, P; Froelich, MF; Gresser, E; von Hardenberg, J; Mühlberg, A; Michel, MS; Schoenberg, SO; Nörenberg, D	Multiparametric MRI for Prostate Cancer Characterization: Combined Use of Radiomics Model with PI-RADS and Clinical Parameters.	RQS	NN
#208 – Algohary 2020	Algohary, A; Shiradkar, R; Pahwa, S; Purysko, A; Verma, S; Moses, D; Shnier, R; Haynes, AM; Delprado, W; Thompson, J; Tirumani, S; Mahran, A; Rastinehad, AR; Ponsky, L; Stricker, PD; Madabhushi, A	Combination of Peri-Tumoral and Intra-Tumoral Radiomic Features on Bi-Parametric MRI Accurately Stratifies Prostate Cancer Risk: A Multi-Site Study.	RQS	LM
#256 – Castillo 2021	Castillo T, JM; Starmans, MPA; Arif, M; Niessen, WJ; Klein, S; Bangma, CH; Schoots, IG; Veenland, JF	A Multi-Center, Multi-Vendor Study to Evaluate the Generalizability of a Radiomics Model for Classifying Prostate cancer: High Grade vs. Low Grade.	RQS	LM
#285 – Bevilacqua 2021	Bevilacqua, A; Mottola, M; Ferroni, F; Rossi, A; Gavelli, G; Barone, D	The Primacy of High B-Value 3T-DWI Radiomics in the Prediction of Clinically Significant Prostate Cancer.	RQS	NN

## Sheet: CLAIM_Master
			MANDATORY ITEMS	COMMENTS
TITLE or ABSTRACT		1 Identification as a study of AI methodology, specifying the category of technology used (eg, deep learning)
ABSTRACT		2 Structured summary of study design, methods, results, and conclusions
INTRODUCTION		3 Scientific and clinical background, including the intended use and clinical role of the AI approach
		4 Study objectives and hypotheses
METHODS	Study Design	5 Prospective or retrospective study		If it can be inferred from the paper, e.g. the title or abstract, then it needs not to be explicitly mentioned.
		6 Study goal, such as model creation, exploratory study, feasibility study, noninferiority trial		This can just be a sentence in the abstract or introduction.
	Data	7 Data Sources	*	Must be clear where the data has come from in enough detail to reproduce (centre-specific or open data).
		8 Eligibility criteria: how, where, and when potentially eligible participants or studies were identified (eg, symptoms, results from previous tests, inclusion in registry, patient-care setting, location, dates)	*	N/A if open data
		9 Data preprocessing steps	*	We expect some discussion of MR imaging protocol, the use of normalisation, resampling of image size, adjustment of window/level settings, data standardisation, and other details that allow for reproducibility.
		10 Selection of data subsets, if applicable
		11 Definitions of data elements, with references to common data elements		In our case this refers to the images, the clinical data and the outcomes. If just using images as input as N/A, if using clinical variables then YES/NO. As long as we have images linked to the ground truth (histopathologically-confirmed indolent vs clinically significant PCa) then this is satisfied.
		12 De-identification methods		Open Source data - N/A
		13 How missing data were handled		If a paper doesn't mention missing data, we must infer that their clinical data was complete and put N/A here. If they have incomplete data they must discuss how it was handled to get a YES.
	Ground Truth	14 Definition of ground truth reference standard, in sufficient detail to allow replication	*	For our purposes, this is the OUTCOME variable, which is histopathologically-confirmed (from either prostatectomy or biopsy) indolent or clinically significant prostate cancer. Open source indicating these parameters = YES.
		15 Rationale for choosing the reference standard (if alternatives exist)		In this case, papers with PI-RADS as an alternative have been excluded at previous stages.
		16 Source of ground truth annotations; qualifications and preparation of annotators		For our purposes, this is the OUTCOME variable source. Histopathological assessment must have been performed by a board-certified pathologist.
		17 Annotation tools		Specify the software used for image annotation, including the version number.
		18 Measurement of inter- and intrarater variability; methods to mitigate variability and/or resolve discrepancies		This is relevant for manual image segmentation in training sets.
	Data Partitions	19 Intended sample size and how it was determined		This seems inappropriate for our study as it is for estimating how many patients should be in a trial. In our case the sample size is restricted by the available data. I think this should be NA for us for all papers unless discussing a prospective study and uses a power calculation [unlikely].
		20 How data were assigned to partitions; specify proportions	*	Assigning of data to train/val/test and associated proportions. The authors must mention HOW people are assigned to each partition (random, temporal split etc), we can infer the proportions if not explicitly stated and numbers are given.
		21 Level at which partitions are disjoint (e.g. image, study, patient, institution)		This step is crucial, as if we only have one image per patient then all splits are ok. But if e.g. we have multiple images for one patient, then we must ensure the individual scans can't appear in the training and test set. This can typically be inferred. An example when it would fail is in the case that a sample could appear in more than one of the training/validation/test sets.
	Model	22 Detailed description of model, including inputs, outputs, all intermediate layers and connections	*	YES if this references an established model in another paper.
		23 Software libraries, frameworks, and packages
		24 Initialization of model parameters (eg, randomization, transfer learning)		If initialisation is not mentioned, we will infer that it is randomly initialised and mark as NA just to keep an audit trail of how many do/don't mention how they initialise their models. It is anticipated most models will be pretrained.
	Training	25 Details of training approach, including data augmentation, hyperparameters, number of models trained	*	This includes the optimiser, initial learning rate, momentum etc, i.e. conditions we would need to know to reproduce the experiments.
		26 Method of selecting the final model	*	We expect a mention of early stopping on validation loss/accuracy/AUC. Or some concrete method to end training. Not just "the best model was chosen".
		27 Ensembling techniques, if applicable		If they only consider one architecture in their paper, then set this to NA. If they use multiple models to compare, we should expect them to test an ensemble.
	Evaluation	28 Metrics of model performance	*	Note: this is just requires a description of the metrics they are using to determine performance. NOT a quoting of the results.
		29 Statistical measures of significance and uncertainty (e.g. condfidence intervals)		Statement of the statistical test used to obtain the p-value or CI.
		30 Robustness or sensitivity analysis		If there is evidence the paper has considered the robustness/sensitivity of their trained model to pertubations in data input, or considers how e.g. slice thickness affects the output and has a discussion of the limitations of their sensitivity analysis then mark this YES. If they only discuss the lack of sensitivity analysis mark as NO.
		31 Methods for explainability or interpretability (e.g. saliency maps) and how they were validated		If there is a saliency map and some discussion of how this relates to the pathology mark as YES. A simple saliency map with no discussion what it highlights would be a NO.
		32 Validation or testing on external data		In the event that an external dataset hasn't been used this must be commented on, and justified, showing the results of an appropriate alternative validation method.
RESULTS	Data	33 Flow of participants or cases, using a diagram to indicate inclusion and exclusion		It's not necessary to have a CONSORT diagram, however, they must be clear about what criteria led to inclusion/exclusion in the study. If they use a public dataset mark this YES.
		34 Demographic and clinical characteristics of cases in each partition		YES if a table / discussion of demographics for each partition. NO if nothing at all.
	Model Performance	35 Performance metrics for optimal model(s) on all data partitions		This requires evaluation of the trained model on the test datasets and reporting results.
		36 Estimates of diagnostic accuracy and their precision (such as 95% confidence intervals)		This requires e.g. ROC curves and confidence intervals. If CIs are not provided, then we expect identification of the most prognostic factors in their trained model.
		37 Failure analysis of incorrectly classified cases		A confusion matrix and /or discussion of incorrectly classified samples.
DISCUSSION		38 Study limitations, including potential bias, statistical uncertainty, and generalizability
		39 Implications for practice, including the intended use and/or clinical role
OTHER INFORMATION		40 Registration number and name of registry		This is N/A unless the study is prospective and there is a registered clinical trial [unlikely].
		41 Where the full study protocol can be accessed		This refers to the paper under review. Is the paper sufficiently detailed to allow reproduction, or is enough detail in the supplementaries or a linked e.g. GitHub.
		42 Sources of funding and other support; role of funders

## Sheet: RQS_Master
#	Criteria	Points	MUST HAVE	Notes
1	Image protocol quality - well-documented image protocols (for example, contrast, slice thickness, energy, etc.) and/or usage of public image protocols allow reproducibility/replicability	+ 1 (if protocols are well-documented) + 1 (if public protocol is used)	*
2	Multiple segmentations - possible actions are: segmentation by different physicians/algorithms/software, perturbing segmentations by (random) noise, segmentation at different breathing cycles. Analyse feature robustness to segmentation variabilities	1	*	Remember that if they don't have multiple readers segmenting each training image, they must have an extra test to assess variability in features due to the segmentation, e.g. assessing feature robustness against ROI morphological perturbations.
3	Phantom study on all scanners - detect inter-scanner differences and vendor-dependent features. Analyse feature robustness to these sources of variability	1
4	Imaging at multiple time points - collect images of individuals at additional time points. Analyse feature robustness to temporal variabilities (for example, organ movement, organ expansion/ shrinkage)	1
5	Feature reduction or adjustment for multiple testing - decreases the risk of overfitting. Overfitting is inevitable if the number of features exceeds the number of samples. Consider feature robustness when selecting features	- 3 (if neither measure is implemented) + 3 (if either measure is implemented)	*
6	Multivariable analysis with non radiomics features (for example, EGFR mutation) - is expected to provide a more holistic model. Permits correlating/inferencing between radiomics and non radiomics features	1
7	Detect and discuss biological correlates - demonstration of phenotypic differences (possibly associated with underlying gene–protein expression patterns) deepens understanding of radiomics and biology	1
8	Cut-off analyses - determine risk groups by either the median, a previously published cut-off or report a continuous risk variable. Reduces the risk of reporting overly optimistic results	1
9	Discrimination statistics - report discrimination statistics (for example, C-statistic, ROC curve, AUC) and their statistical significance (for example, p-values, confidence intervals). One can also apply resampling method (for example, bootstrapping, cross-validation)	+ 1 (if a discrimination statistic and its statistical significance are reported) + 1 (if a resampling method technique is also applied)	*	AUC for discrimination between indolent and clinically significant prostate cancer is critical.
10	Calibration statistics - report calibration statistics (for example, Calibration-in-the-large/slope, calibration plots) and their statistical significance (for example, P-values, confidence intervals). One can also apply resampling method (for example, bootstrapping, cross-validation)	+ 1 (if a calibration statistic and its statistical significance are reported) + 1 (if a resampling method technique is also applied)
11	Prospective study registered in a trial database - provides the highest level of evidence supporting the clinical validity and usefulness of the radiomics biomarker	+ 7 (for prospective validation of a radiomics signature in an appropriate trial)
12	Validation - the validation is performed without retraining and without adaptation of the cut-off value, provides crucial information with regard to credible clinical performance	- 5 (if validation is missing) + 2 (if validation is based on a dataset from the same institute) + 3 (if validation is based on a dataset from another institute) + 4 (if validation is based on two datasets from two distinct institutes) + 4 (if the study validates a previously published signature) + 5 (if validation is based on three or more datasets from distinct institutes) *Datasets should be o…	*	For this one, leave-one-out cross validation (LOOCV) or k-fold CV should be scored +2.
13	Comparison to ‘gold standard’ - assess the extent to which the model agrees with/is superior to the current ‘gold standard’ method (for example, TNM-staging for survival prediction). This comparison shows the added value of radiomics	2		In case of this review, the 'gold standard' refers to PI-RADS image assessment (i.e. current radiology practice), NOT the ground truth (histopathological confirmation).
14	Potential clinical utility - report on the current and potential application of the model in a clinical setting (for example, decision curve analysis).	2
15	Cost-effectiveness analysis - report on the cost-effectiveness of the clinical application (for example, QALYs generated)	1
16	Open science and data - make code and data publicly available. Open science facilitates knowledge transfer and reproducibility of the study	+ 1 (if scans are open source) + 1 (if region of interest segmentations are open source) + 1 (if code is open source) + 1 (if radiomics features are calculated on a set of representative ROIs and the calculated features and representative ROIs are open source)

## Sheet: CLAIM_Summary
REFERENCE	REVIEWING TEAM	ACCEPTED/REJECTED	REFERENCE	CHECKLIST	Q7	Q8	Q9	Q14	Q20	Q22	Q25	Q26	Q28
#111 – Zhong 2018	1	0	#111	CLAIM	YES	YES	YES	YES	YES	YES	NO	NO	YES
#143 – Aldoj 2019	1	0	#143	CLAIM	YES	N/A	YES	YES	YES	YES	YES	NO	YES
#181 – Sanyal 2020	1	0	#181	CLAIM	NO	NO	NO	NO	YES	YES	YES	YES	YES
#226 – Wang 2020	1	1	#226	CLAIM	YES	N/A	YES	YES	YES	YES	YES	YES	YES
#259 – Cao 2021	1	0	#259	CLAIM	YES	YES	NO	YES	YES	YES	NO	NO	YES
#44 – SimonKohl 2017	1	0	#44	CLAIM	YES	YES	NO	YES	YES	YES	YES	YES	YES
#71 – AlvaroFernandez-Quilez 2021	1	1	#71	CLAIM	YES	N/A	YES	YES	YES	YES	YES	YES	YES
#142 – Zabihollahy 2019	2	0	#142	CLAIM	YES	YES	YES	YES	NO	YES	NO	YES	YES
#150 – Schelb 2019	2	1	#150	CLAIM	YES	YES	YES	YES	YES	YES	YES	YES	YES
#193 – Deniffel 2020	2	1	#193	CLAIM	YES	YES	YES	YES	YES	YES	YES	YES	YES
#273 – Seetharaman 2021	2	1	#273	CLAIM	YES	YES	YES	YES	YES	YES	YES	YES	YES
#57 – RuqianHao 2020	2	0	#57	CLAIM	YES	NO	NO	YES	NO	YES	YES	NO	NO

## Sheet: RQS_Summary
REFERENCE	REVIEWING TEAM	ACCEPTED/REJECTED	REFERENCE	CHECKLIST	Image protocol quality - well-documented image protocols (for example, contrast, slice thickness, energy, etc.) and/or usage of public image protocols allow reproducibility/replicability	Multiple segmentations - possible actions are: segmentation by different physicians/algorithms/software, perturbing segmentations by (random) noise, segmentation at different breathing cycles. Analyse feature robustness to segmentation variabilities	Feature reduction or adjustment for multiple testing - decreases the risk of overfitting. Overfitting is inevitable if the number of features exceeds the number of samples. Consider feature robustness when selecting features	Discrimination statistics - report discrimination statistics (for example, C-statistic, ROC curve, AUC) and their statistical significance (for example, p-values, confidence intervals). One can also apply resampling method (for example, bootstrapping, cross-validation)	Validation - the validation is performed without retraining and without adaptation of the cut-off value, provides crucial information with regard to credible clinical performance	Total
					+ 1 (if protocols are well-documented) + 1 (if public protocol is used)	1	- 3 (if neither measure is implemented) + 3 (if either measure is implemented)	+ 1 (if a discrimination statistic and its statistical significance are reported) + 1 (if a resampling method technique is also applied)	- 5 (if validation is missing) + 2 (if validation is based on a dataset from the same institute) + 3 (if validation is based on a dataset from another institute) + 4 (if validation is based on two datasets from two distinct institutes) + 4 (if the study validates a previously published signature) + 5 (if validation is based on three or more datasets from distinct institutes) *Datasets should be o…
#102 – Bonekamp 2018	1	1	#102	RQS	1	1	3	1	2	8
#129 – Min 2019	1	1	#129	RQS	1	1	3	2	2	9
#137 – Toivonen 2019	1	1	#137	RQS	1	0	3	2	2	8
#159 – Bleker 2019	1	1	#159	RQS	2	1	3	2	2	10
#167 – Li 2020	1	1	#167	RQS	1	1	3	1	2	8
#197 – Woźnicki 2020	1	1	#197	RQS	0	1	3	2	2	8
#285 – Bevilacqua 2021	1	0	#285	RQS	1	1	3	2	2	9
#105 – Chen 2018	2	0	#105	RQS	0	0	3	1	2	6
#123 – Kwon 2019	2	1	#123	RQS	2	0	3	2	2	9
#208 – Algohary 2020	2	0	#208	RQS	0	0	3	2	2	7
#256 – Castillo 2021	2	1	#256	RQS	0	0	3	2	3	8
#299 – Giannini 2021	1	0	#299	RQS	0	0	3	2	2	7
#132 – Antonelli 2019	2	1	#132	RQS	2	0	3	2	2	9
#303 – Hiremath 2021	2	1	#303	RQS	2	0	3	2	4	11
#161 – Yoo 2019	2	1	#161	RQS	1	0	3	2	2	8
#174 – Winkel 2020	2	0	#174	RQS	1	0	-3	2	2	2

## Sheet: CLAIM
Supplementary reference number	Our Reference	Authors	Title	Quality Checklist	Bibtex Reference	1 Identification as a study of AI methodology, specifying the category of technology used (eg, deep learning)	2 Structured summary of study design, methods, results, and conclusions	3 Scientific and clinical background, including the intended use and clinical role of the AI approach	4 Study objectives and hypotheses	5 Prospective or retrospective study	6 Study goal, such as model creation, exploratory study, feasibility study, noninferiority trial	7 Data Sources	8 Eligibility criteria: how, where, and when potentially eligible participants or studies were identified (eg, symptoms, results from previous tests, inclusion in registry, patient-care setting, location, dates)	9 Data preprocessing steps	10 Selection of data subsets, if applicable	11 Definitions of data elements, with references to common data elements	12 De-identification methods	13 How missing data were handled	14 Definition of ground truth reference standard, in sufficient detail to allow replication	15 Rationale for choosing the reference standard (if alternatives exist)	16 Source of ground truth annotations; qualifications and preparation of annotators	17 Annotation tools	18 Measurement of inter- and intrarater variability; methods to mitigate variability and/or resolve discrepancies	19 Intended sample size and how it was determined	20 How data were assigned to partitions; specify proportions	21 Level at which partitions are disjoint (e.g. image, study, patient, institution)	22 Detailed description of model, including inputs, outputs, all intermediate layers and connections	23 Software libraries, frameworks, and packages	24 Initialization of model parameters (eg, randomization, transfer learning)	25 Details of training approach, including data augmentation, hyperparameters, number of models trained	26 Method of selecting the final model	27 Ensembling techniques, if applicable	28 Metrics of model performance	29 Statistical measures of significance and uncertainty (e.g. condfidence intervals)	30 Robustness or sensitivity analysis	31 Methods for explainability or interpretability (e.g. saliency maps) and how they were validated	32 Validation or testing on external data	33 Flow of participants or cases, using a diagram to indicate inclusion and exclusion	34 Demographic and clinical characteristics of cases in each partition	35 Performance metrics for optimal model(s) on all data partitions	36 Estimates of diagnostic accuracy and their precision (such as 95% confidence intervals)	37 Failure analysis of incorrectly classified cases	38 Study limitations, including potential bias, statistical uncertainty, and generalizability	39 Implications for practice, including the intended use and/or clinical role	40 Registration number and name of registry	41 Where the full study protocol can be accessed	42 Sources of funding and other support; role of funders
												*	*	*					*						*		*			*	*		*
	#226 – Wang 2020	Wang, Y; Wang, M	Selecting proper combination of mpMRI sequences for prostate cancer classification using multi-input convolutional neuronal network.	CLAIM		Y	Y	Y	Y	Y	Y	Y	N/A	Y	N	Y	N/A	Y	Y	Y	N/A	N/A	N/A	N/A	Y	Y	Y	Y	N/A	Y	Y	Y	Y	Y	N	N	N	N/A	Y	Y	Y	N	Y	Y	N/A	Y	Y
	#71 – AlvaroFernandez-Quilez 2021	Alvaro Fernandez-Quilez; Trygve Eftestøl; Morten Goodwin; Svein Reidar Kjosavik; Ketil Oppedal	Self-transfer learning via patches: A prostate cancer triage approach based on bi-parametric MRI	CLAIM		Y	Y	Y	Y	Y	Y	Y	N/A	Y	N	Y	N/A	N	Y	Y	N/A	N/A	N/A	N/A	Y	Y	Y	Y	Y	Y	Y	N	Y	N	N	N	N	N/A	Y	Y	N	N	Y	Y	N/A	Y	Y
	#150 – Schelb 2019	Schelb, P; Kohl, S; Radtke, JP; Wiesenfarth, M; Kickingereder, P; Bickelhaupt, S; Kuder, TA; Stenzinger, A; Hohenfellner, M; Schlemmer, HP; Maier-Hein, KH; Bonekamp, D	Classification of Cancer at Prostate MRI: Deep Learning versus Clinical PI-RADS Assessment.	CLAIM		Y	Y	Y	Y	Y	Y	Y	Y	Y	N	Y	N	N/A	Y	Y	N	Y	N	N	Y	Y	Y	Y	Y	Y	Y	Y	Y	Y	N	Y	N	Y	Y	Y	Y	N	Y	Y	N/A	N	N
	#193 – Deniffel 2020	Deniffel, D; Abraham, N; Namdar, K; Dong, X; Salinas, E; Milot, L; Khalvati, F; Haider, MA	Using decision curve analysis to benchmark performance of a magnetic resonance imaging-based deep learning model for prostate cancer risk assessment.	CLAIM		Y	Y	Y	Y	Y	Y	Y	Y	Y	N	Y	N	N	Y	Y	N	N	N	N	Y	Y	Y	N	Y	Y	Y	N/A	Y	Y	N	N	N	Y	Y	Y	Y	N	Y	Y	N/A	N	Y
	#273 – Seetharaman 2021	Seetharaman, A; Bhattacharya, I; Chen, LC; Kunder, CA; Shao, W; Soerensen, SJC; Wang, JB; Teslovich, NC; Fan, RE; Ghanouni, P; Brooks, JD; Too, KJ; Sonn, GA; Rusu, M	Automated detection of aggressive and indolent prostate cancer on magnetic resonance imaging.	CLAIM		Y	Y	Y	Y	Y	Y	Y	Y	Y	N	Y	N	N/A	Y	Y	N	N	N	N	Y	Y	Y	N	N	Y	Y	N/A	Y	N	N	N	N	N	Y	Y	N	N	Y	Y	N/A	N	Y
					NUMBER Y	5	5	5	5	5	5	5	3	5	0	5	0	1	5	5	0	1	0	0	5	5	5	3	3	5	5	2	5	3	0	1	0	2	5	5	3	0	5	5	0	2	4
					NUMBER N	0	0	0	0	0	0	0	0	0	5	0	3	2	0	0	3	2	3	3	0	0	0	2	1	0	0	1	0	2	5	4	5	1	0	0	2	5	0	0	0	3	1
					NUMBER N/A	0	0	0	0	0	0	0	2	0	0	0	2	2	0	0	2	2	2	2	0	0	0	0	1	0	0	2	0	0	0	0	0	2	0	0	0	0	0	0	5	0	0
					% Y	1	1	1	1	1	1	1	0.6	1	0	1	0	0.2	1	1	0	0.2	0	0	1	1	1	0.6	0.6	1	1	0.4	1	0.6	0	0.2	0	0.4	1	1	0.6	0	1	1	0	0.4	0.8
					% N	0	0	0	0	0	0	0	0	0	1	0	0.6	0.4	0	0	0.6	0.4	0.6	0.6	0	0	0	0.4	0.2	0	0	0.2	0	0.4	1	0.8	1	0.2	0	0	0.4	1	0	0	0	0.6	0.2
					% N/A	0	0	0	0	0	0	0	0.4	0	0	0	0.4	0.4	0	0	0.4	0.4	0.4	0.4	0	0	0	0	0.2	0	0	0.4	0	0	0	0	0	0.4	0	0	0	0	0	0	1	0	0

## Sheet: RQS
					Image protocol quality - well-documented image protocols (for example, contrast, slice thickness, energy, etc.) and/or usage of public image protocols allow reproducibility/replicability	Multiple segmentations - possible actions are: segmentation by different physicians/algorithms/software, perturbing segmentations by (random) noise, segmentation at different breathing cycles. Analyse feature robustness to segmentation variabilities	Phantom study on all scanners - detect inter-scanner differences and vendor-dependent features. Analyse feature robustness to these sources of variability	Imaging at multiple time points - collect images of individuals at additional time points. Analyse feature robustness to temporal variabilities (for example, organ movement, organ expansion/ shrinkage)	Feature reduction or adjustment for multiple testing - decreases the risk of overfitting. Overfitting is inevitable if the number of features exceeds the number of samples. Consider feature robustness when selecting features	Multivariable analysis with non radiomics features (for example, EGFR mutation) - is expected to provide a more holistic model. Permits correlating/inferencing between radiomics and non radiomics features	Detect and discuss biological correlates - demonstration of phenotypic differences (possibly associated with underlying gene–protein expression patterns) deepens understanding of radiomics and biology	Cut-off analyses - determine risk groups by either the median, a previously published cut-off or report a continuous risk variable. Reduces the risk of reporting overly optimistic results	Discrimination statistics - report discrimination statistics (for example, C-statistic, ROC curve, AUC) and their statistical significance (for example, p-values, confidence intervals). One can also apply resampling method (for example, bootstrapping, cross-validation)	Calibration statistics - report calibration statistics (for example, Calibration-in-the-large/slope, calibration plots) and their statistical significance (for example, P-values, confidence intervals). One can also apply resampling method (for example, bootstrapping, cross-validation)	Prospective study registered in a trial database - provides the highest level of evidence supporting the clinical validity and usefulness of the radiomics biomarker	Validation - the validation is performed without retraining and without adaptation of the cut-off value, provides crucial information with regard to credible clinical performance	Comparison to ‘gold standard’ - assess the extent to which the model agrees with/is superior to the current ‘gold standard’ method (for example, TNM-staging for survival prediction). This comparison shows the added value of radiomics	Potential clinical utility - report on the current and potential application of the model in a clinical setting (for example, decision curve analysis).	Cost-effectiveness analysis - report on the cost-effectiveness of the clinical application (for example, QALYs generated)	Open science and data - make code and data publicly available. Open science facilitates knowledge transfer and reproducibility of the study	TOTAL
Supplementary reference number	Our Reference	Authors	Title	Quality Checklist	+ 1 (if protocols are well-documented) + 1 (if public protocol is used)	1	1	1	- 3 (if neither measure is implemented) + 3 (if either measure is implemented)	1	1	1	+ 1 (if a discrimination statistic and its statistical significance are reported) + 1 (if a resampling method technique is also applied)	+ 1 (if a calibration statistic and its statistical significance are reported) + 1 (if a resampling method technique is also applied)	+ 7 (for prospective validation of a radiomics signature in an appropriate trial)	- 5 (if validation is missing) + 2 (if validation is based on a dataset from the same institute) + 3 (if validation is based on a dataset from another institute) + 4 (if validation is based on two datasets from two distinct institutes) + 4 (if the study validates a previously published signature) + 5 (if validation is based on three or more datasets from distinct institutes) *Datasets should be o…	2	2	1	+ 1 (if scans are open source) + 1 (if region of interest segmentations are open source) + 1 (if code is open source) + 1 (if radiomics features are calculated on a set of representative ROIs and the calculated features and representative ROIs are open source)
	#102 – Bonekamp 2018	Bonekamp, D; Kohl, S; Wiesenfarth, M; Schelb, P; Radtke, JP; Götz, M; Kickingereder, P; Yaqubi, K; Hitthaler, B; Gählert, N; Kuder, TA; Deister, F; Freitag, M; Hohenfellner, M; Hadaschik, BA; Schlemmer, HP; Maier-Hein, KH	Radiomic Machine Learning for Characterization of Prostate Lesions with MRI: Comparison to ADC Values.	RQS	1	1	0	0	3	0	0	1	1	0	0	2	2	0	0	0	11
	#129 – Min 2019	Min, X; Li, M; Dong, D; Feng, Z; Zhang, P; Ke, Z; You, H; Han, F; Ma, H; Tian, J; Wang, L	Multi-parametric MRI-based radiomics signature for discriminating between clinically significant and insignificant prostate cancer: Cross-validation of a machine learning method.	RQS	1	1	0	0	3	0	0	0	2	0	0	2	0	0	0	0	9
	#159 – Bleker 2019	Bleker, J; Kwee, TC; Dierckx, RAJO; de Jong, IJ; Huisman, H; Yakar, D	Multiparametric MRI and auto-fixed volume of interest-based radiomics signature for clinically significant peripheral zone prostate cancer.	RQS	2	1	0	0	3	0	0	0	2	0	0	2	0	0	0	2	12
	#167 – Li 2020	Li, M; Chen, T; Zhao, W; Wei, C; Li, X; Duan, S; Ji, L; Lu, Z; Shen, J	Radiomics prediction model for the improved diagnosis of clinically significant prostate cancer on biparametric MRI.	RQS	1	1	0	0	3	1	0	0	1	0	0	2	0	2	0	0	11
	#197 – Woźnicki 2020	Woźnicki, P; Westhoff, N; Huber, T; Riffel, P; Froelich, MF; Gresser, E; von Hardenberg, J; Mühlberg, A; Michel, MS; Schoenberg, SO; Nörenberg, D	Multiparametric MRI for Prostate Cancer Characterization: Combined Use of Radiomics Model with PI-RADS and Clinical Parameters.	RQS	0	1	0	0	3	1	0	1	2	0	0	2	2	0	0	0	12
	#285 – Bevilacqua 2021	Bevilacqua, A; Mottola, M; Ferroni, F; Rossi, A; Gavelli, G; Barone, D	The Primacy of High B-Value 3T-DWI Radiomics in the Prediction of Clinically Significant Prostate Cancer.	RQS	1	1	0	0	3	0	1	1	2	0	0	2	0	0	0	0	11
	#137 – Toivonen 2019	Toivonen, J; Montoya Perez, I; Movahedi, P; Merisaari, H; Pesola, M; Taimen, P; Boström, PJ; Pohjankukka, J; Kiviniemi, A; Pahikkala, T; Aronen, HJ; Jambor, I	Radiomics and machine learning of multisequence multiparametric prostate MRI: Towards improved non-invasive prostate cancer characterization.	RQS	1	0	0	0	3	0	0	0	2	0	0	2	0	0	0	1	9
	#303 – Hiremath 2021	Hiremath, A; Shiradkar, R; Fu, P; Mahran, A; Rastinehad, AR; Tewari, A; Tirumani, SH; Purysko, A; Ponsky, L; Madabhushi, A	An integrated nomogram combining deep learning, Prostate Imaging-Reporting and Data System (PI-RADS) scoring, and clinical variables for identification of clinically significant prostate cancer on biparametric MRI: a retrospective multicentre study.	RQS	2	0	0	0	3	1	0	0	2	0	0	4	0	2	0	1	15
	#123 – Kwon 2019	Kwon, D; Reis, IM; Breto, AL; Tschudi, Y; Gautney, N; Zavala-Romero, O; Lopez, C; Ford, JC; Punnen, S; Pollack, A; Stoyanova, R	Classification of suspicious lesions on prostate multiparametric MRI using machine learning.	RQS	2	0	0	0	3	0	0	0	2	0	0	2	0	0	0	0	9
	#132 – Antonelli 2019	Antonelli, M; Johnston, EW; Dikaios, N; Cheung, KK; Sidhu, HS; Appayya, MB; Giganti, F; Simmons, LAM; Freeman, A; Allen, C; Ahmed, HU; Atkinson, D; Ourselin, S; Punwani, S	Machine learning classifiers can predict Gleason pattern 4 prostate cancer with greater accuracy than experienced radiologists.	RQS	2	0	0	0	3	1	0	1	2	0	0	2	2	0	0	0	13
	#161 – Yoo 2019	Yoo, S; Gujrathi, I; Haider, MA; Khalvati, F	Prostate Cancer Detection using Deep Convolutional Neural Networks.	RQS	1	0	0	0	3	0	0	0	2	0	0	2	0	0	0	0	8
	#256 – Castillo 2021	Castillo T, JM; Starmans, MPA; Arif, M; Niessen, WJ; Klein, S; Bangma, CH; Schoots, IG; Veenland, JF	A Multi-Center, Multi-Vendor Study to Evaluate the Generalizability of a Radiomics Model for Classifying Prostate cancer: High Grade vs. Low Grade.	RQS	0	0	0	0	3	0	0	0	2	0	0	3	2	0	0	1	11
				== 1	6	6	0	0		4	1	4	2	0		0	0	0	0	3
				== 0	2	6	12	12		8	11	8	0	12	12	0	8	10	12	8
				<0	0	0	0	0	0	0	0	0	0	0	0	0	0	0	0	0
				== 2	4								10	0		10	4	2		1
				== 3					12							1				0
				== 4												1
				== 5												0
					12	12	12	12	12	12	12	12	12	12	12	12	12	12	12	12
				== 1	0.5	0.5	0	0		0.333333	0.0833333	0.333333	0.166667	0		0			0	0.25
				== 0	0.166667	0.5	1	1		0.666667	0.916667	0.666667	0	1	1		0.666667	0.833333	1	0.666667
				== 2	0.333333								0.833333	0		0.833333	0.333333	0.166667		0.0833333
				== 3					1							0.0833333				0
				== 4												0.0833333
				== 5												0
					1	1	1	1	1	1	1	1	1	1	1	1	1	1	1	1

## Sheet: Summary_CLAIM
CLAIM ITEM	MUST HAVE	% Y	% N	% N/A	#
1 Identification as a study of AI methodology, specifying the category of technology used (eg, deep learning)		1	0	0	1
2 Structured summary of study design, methods, results, and conclusions		1	0	0	2
3 Scientific and clinical background, including the intended use and clinical role of the AI approach		1	0	0	3
4 Study objectives and hypotheses		1	0	0	4
5 Prospective or retrospective study		1	0	0	5
6 Study goal, such as model creation, exploratory study, feasibility study, noninferiority trial		1	0	0	6
7 Data Sources	*	1	0	0	7
8 Eligibility criteria: how, where, and when potentially eligible participants or studies were identified (eg, symptoms, results from previous tests, inclusion in registry, patient-care setting, location, dates)	*	0.6	0	0.4	8
9 Data preprocessing steps	*	1	0	0	9
10 Selection of data subsets, if applicable		0	1	0	10
11 Definitions of data elements, with references to common data elements		1	0	0	11
12 De-identification methods		0	0.6	0.4	12
13 How missing data were handled		0.2	0.4	0.4	13
14 Definition of ground truth reference standard, in sufficient detail to allow replication	*	1	0	0	14
15 Rationale for choosing the reference standard (if alternatives exist)		1	0	0	15
16 Source of ground truth annotations; qualifications and preparation of annotators		0.6	0.4	0	16
17 Annotation tools		0.2	0.4	0.4	17
18 Measurement of inter- and intrarater variability; methods to mitigate variability and/or resolve discrepancies		0	0.6	0.4	18
19 Intended sample size and how it was determined		0	0.6	0.4	19
20 How data were assigned to partitions; specify proportions	*	1	0	0	20
21 Level at which partitions are disjoint (e.g. image, study, patient, institution)		1	0	0	21
22 Detailed description of model, including inputs, outputs, all intermediate layers and connections	*	1	0	0	22
23 Software libraries, frameworks, and packages		0.6	0.4	0	23
24 Initialization of model parameters (eg, randomization, transfer learning)		0.6	0.2	0.2	24
25 Details of training approach, including data augmentation, hyperparameters, number of models trained	*	1	0	0	25
26 Method of selecting the final model	*	1	0	0	26
27 Ensembling techniques, if applicable		0.4	0.2	0.4	27
28 Metrics of model performance	*	1	0	0	28
29 Statistical measures of significance and uncertainty (e.g. condfidence intervals)		0.6	0.4	0	29
30 Robustness or sensitivity analysis		0	1	0	30
31 Methods for explainability or interpretability (e.g. saliency maps) and how they were validated		0.2	0.8	0	31
32 Validation or testing on external data		0	1	0	32
33 Flow of participants or cases, using a diagram to indicate inclusion and exclusion		0.4	0.2	0.4	33
34 Demographic and clinical characteristics of cases in each partition		1	0	0	34
35 Performance metrics for optimal model(s) on all data partitions		1	0	0	35
36 Estimates of diagnostic accuracy and their precision (such as 95% confidence intervals)		0.6	0.4	0	36
37 Failure analysis of incorrectly classified cases		0	1	0	37
38 Study limitations, including potential bias, statistical uncertainty, and generalizability		1	0	0	38
39 Implications for practice, including the intended use and/or clinical role		1	0	0	39
40 Registration number and name of registry		0	0	1	40
41 Where the full study protocol can be accessed		0.4	0.6	0	41
42 Sources of funding and other support; role of funders		0.8	0.2	0	42

## Sheet: Summary_RQS
Key findings from RQS
No paper performed a phantom study to detect scanner dependent features.
Only 50% (6 papers) of studies had image segmentation performed my multiple radiologists or instead assessed the robustness of radiomic features to morphological ROI perturbation.
33% (4 papers) of studies incorporated non-radiomic features into the multivariable analysis.
Only one paper discussed a potential biological correlate for some radiomic features included in the final model.
No paper reported calibration statistics.
No paper registered a prospective study.
No paper conducted a cost-effectiveness analysis of the radiomic models proposed.
Only two papers performed external validation of their models.
67% (8 papers) of studies do not release any images, code or feature values used to train the models.

## Sheet: QUADAS-2_Master
			Domain	Risk of bias / Applicability	Answer	Notes
			1. Patient selection	Risk of bias: Could the selection of patients have introduced bias?	Low/High/Unclear
				Signalling question 1: Was a consecutive or random sample of patients enrolled?	Yes/No/Unclear	UNCLEAR if not explicitly stated.
				Signalling question 2: Was a case-control design avoided?	Yes/No/Unclear	This should be clear from the methods section.
				Signalling question 3: Did the study avoid inappropriate exclusions?	Yes/No/Unclear	One important example of an inappropriate exclusion is restricting the sample to specific patient subgroups, e.g. surgical patients or low-risk patients. Most of these studies will have been excluded at an earlier stage.
				Applicability: Are there concerns that the included patients and setting do not match the review question?	Low/High/Unclear
			2. Index test	Risk of Bias: Could the conduct or interpretation of the index test have introduced bias?	Low/High/Unclear
				Signalling question 1: If a threshold was used, was it specified prior to evaluation on the test set?	Yes/No/Unclear	UNCLEAR if no threshold was used and LOW risk of bias.
				Applicability: Are there concerns that the index test, its conduct, or interpretation differ from the review question?	Low/High/Unclear
			3. Reference standard	Risk of Bias: Could the reference standard, its conduct, or its interpretation have introduced bias?	Low/High/Unclear
				Signalling question 1: Is the reference standard likely to correctly classify the target condition?	Yes/No/Unclear	YES if MRI-targeted biopsy, UNCLEAR if systematic biopsy without target cores.
				Signalling question 2: Were the reference standard results interpreted without knowledge of the results of the index test?	Yes/No/Unclear	YES because biopsy results are always interpreted independently as part of clinical workflow (unless prospective study, which is unlikely).
				Applicability: Are there concerns that the target condition as defined by the reference standard does not match the question?	Low/High/Unclear
			4. Flow and timing	Risk of Bias: Could the patient flow have introduced bias?	Low/High/Unclear
				Signalling question 1: Was there an appropriate interval between index test and reference standard?	Yes/No/Unclear	YES if biopsy performed at least 6 months before or within 6 months after MRI.
				Signalling question 2: Did all patients receive the same reference standard?	Yes/No/Unclear
				Signalling question 3: Were all patients included in the analysis?	Yes/No/Unclear

[truncated: 1 more sheets: QUADAS-2]
